# Supplementary material for: Association Between Gastroesophageal Reflux Disease and Extraesophageal Malignancies: A Systematic Review and Meta-Analysis
Source: Cancers (Basel). 2025 Dec 4;17(23):3881. doi: 10.3390/cancers17233881 (PMC12691378; doi:10.3390/cancers17233881)
Supplement: Supplementary file 1 [file cancers-17-03881-s001.zip]

Archive with 1 entries (1 files):
- cancers-4002715-supplementary.pdf
